# Supplementary material for: Impact of Integrating Machine Learning in Comparative Effectiveness Research of Oral Anticoagulants in Patients with Atrial Fibrillation
Source: Int J Environ Res Public Health. 2022 Oct 9;19(19):12916. doi: 10.3390/ijerph191912916 (PMC9566283; doi:10.3390/ijerph191912916)
Supplement: Supplementary file 1 [file ijerph-19-12916-s001.zip]

Archive with 1 entries (1 files):
- ijerph-1918711-supplementary.pdf
